# Supplementary material for: The manifold costs of being a non-native English speaker in science
Source: PLoS Biol. 2023 Jul 18;21(7):e3002184. doi: 10.1371/journal.pbio.3002184 (PMC10353817; doi:10.1371/journal.pbio.3002184)
Supplement: S1 Data — (XLSX) [file pbio.3002184.s027.xlsx]

## Sheet: Fig2B
Language	Income	Frequency	Count
English native	High	Never	90
English native	High	Sometimes	17
English native	High	About half the time	1
English native	High	Most of the time	2
English native	LowerMiddle	Never	11
English native	LowerMiddle	Sometimes	21
English native	LowerMiddle	About half the time	4
English native	LowerMiddle	Most of the time	3
Low proficiency	High	Never	35
Low proficiency	High	Rarely	38
Low proficiency	High	Sometimes	80
Low proficiency	High	Often	83
Low proficiency	High	Always	52
Low proficiency	LowerMiddle	Never	33
Low proficiency	LowerMiddle	Sometimes	52
Low proficiency	LowerMiddle	About half the time	27
Low proficiency	LowerMiddle	Most of the time	51
Low proficiency	LowerMiddle	Always	11
Moderate proficiency	High	Never	14
Moderate proficiency	High	Rarely	12
Moderate proficiency	High	Sometimes	31
Moderate proficiency	High	About half the time	1
Moderate proficiency	High	Often	36
Moderate proficiency	High	Always	13
Moderate proficiency	LowerMiddle	Never	32
Moderate proficiency	LowerMiddle	Rarely	27
Moderate proficiency	LowerMiddle	Sometimes	37
Moderate proficiency	LowerMiddle	Often	41
Moderate proficiency	LowerMiddle	Always	24

## Sheet: Fig3A
Language	ECR	Income	Frequency	Count
Low proficiency	Non-ECR	LowerMiddle	Never	38
Low proficiency	Non-ECR	LowerMiddle	Sometimes	4
Low proficiency	Non-ECR	LowerMiddle	About half the time	2
Low proficiency	Non-ECR	LowerMiddle	Most of the time	1
Low proficiency	Non-ECR	High	Never	66
Low proficiency	Non-ECR	High	Rarely	45
Low proficiency	Non-ECR	High	Sometimes	40
Low proficiency	Non-ECR	High	Often	31
Low proficiency	Non-ECR	High	Always	5
Low proficiency	ECR	LowerMiddle	Never	83
Low proficiency	ECR	LowerMiddle	Sometimes	11
Low proficiency	ECR	LowerMiddle	About half the time	5
Low proficiency	ECR	LowerMiddle	Most of the time	10
Low proficiency	ECR	LowerMiddle	Always	2
Low proficiency	ECR	High	Never	23
Low proficiency	ECR	High	Rarely	27
Low proficiency	ECR	High	Sometimes	16
Low proficiency	ECR	High	Often	22
Low proficiency	ECR	High	Always	10
Moderate proficiency	Non-ECR	LowerMiddle	Never	27
Moderate proficiency	Non-ECR	LowerMiddle	Rarely	3
Moderate proficiency	Non-ECR	LowerMiddle	Sometimes	1
Moderate proficiency	Non-ECR	LowerMiddle	Often	6
Moderate proficiency	Non-ECR	LowerMiddle	Always	1
Moderate proficiency	Non-ECR	High	Never	47
Moderate proficiency	Non-ECR	High	Rarely	8
Moderate proficiency	Non-ECR	High	Sometimes	7
Moderate proficiency	Non-ECR	High	Often	9
Moderate proficiency	Non-ECR	High	Always	1
Moderate proficiency	ECR	LowerMiddle	Never	64
Moderate proficiency	ECR	LowerMiddle	Rarely	9
Moderate proficiency	ECR	LowerMiddle	Sometimes	22
Moderate proficiency	ECR	LowerMiddle	Often	18
Moderate proficiency	ECR	LowerMiddle	Always	7
Moderate proficiency	ECR	High	Never	16
Moderate proficiency	ECR	High	Rarely	4
Moderate proficiency	ECR	High	Sometimes	7
Moderate proficiency	ECR	High	Often	7

## Sheet: Fig3B
Language	ECR	Income	Frequency	Count
Low proficiency	Non-ECR	LowerMiddle	Never	32
Low proficiency	Non-ECR	LowerMiddle	Sometimes	2
Low proficiency	Non-ECR	LowerMiddle	About half the time	1
Low proficiency	Non-ECR	LowerMiddle	Most of the time	3
Low proficiency	Non-ECR	High	Never	53
Low proficiency	Non-ECR	High	Rarely	37
Low proficiency	Non-ECR	High	Sometimes	46
Low proficiency	Non-ECR	High	Often	38
Low proficiency	Non-ECR	High	Always	11
Low proficiency	ECR	LowerMiddle	Never	72
Low proficiency	ECR	LowerMiddle	Sometimes	5
Low proficiency	ECR	LowerMiddle	About half the time	8
Low proficiency	ECR	LowerMiddle	Most of the time	6
Low proficiency	ECR	LowerMiddle	Always	6
Low proficiency	ECR	High	Never	15
Low proficiency	ECR	High	Rarely	8
Low proficiency	ECR	High	Sometimes	13
Low proficiency	ECR	High	Often	25
Low proficiency	ECR	High	Always	18
Moderate proficiency	Non-ECR	LowerMiddle	Never	21
Moderate proficiency	Non-ECR	LowerMiddle	Rarely	7
Moderate proficiency	Non-ECR	LowerMiddle	Sometimes	6
Moderate proficiency	Non-ECR	LowerMiddle	Always	2
Moderate proficiency	Non-ECR	High	Never	31
Moderate proficiency	Non-ECR	High	Rarely	9
Moderate proficiency	Non-ECR	High	Sometimes	14
Moderate proficiency	Non-ECR	High	Often	14
Moderate proficiency	Non-ECR	High	Most of the time	1
Moderate proficiency	Non-ECR	High	Always	4
Moderate proficiency	ECR	LowerMiddle	Never	46
Moderate proficiency	ECR	LowerMiddle	Rarely	12
Moderate proficiency	ECR	LowerMiddle	Sometimes	11
Moderate proficiency	ECR	LowerMiddle	Often	16
Moderate proficiency	ECR	LowerMiddle	Always	15
Moderate proficiency	ECR	High	Never	11
Moderate proficiency	ECR	High	Rarely	2
Moderate proficiency	ECR	High	Sometimes	5
Moderate proficiency	ECR	High	Often	8
Moderate proficiency	ECR	High	Most of the time	1
Moderate proficiency	ECR	High	Always	5

## Sheet: Fig4C
Language	ECR	Income	Frequency	Count
Low proficiency	Non-ECR	LowerMiddle	Never	13
Low proficiency	Non-ECR	LowerMiddle	Sometimes	7
Low proficiency	Non-ECR	LowerMiddle	About half the time	11
Low proficiency	Non-ECR	LowerMiddle	Most of the time	6
Low proficiency	Non-ECR	High	Never	9
Low proficiency	Non-ECR	High	Rarely	18
Low proficiency	Non-ECR	High	Sometimes	55
Low proficiency	Non-ECR	High	About half the time	1
Low proficiency	Non-ECR	High	Often	54
Low proficiency	Non-ECR	High	Always	47
Low proficiency	ECR	LowerMiddle	Never	31
Low proficiency	ECR	LowerMiddle	Sometimes	22
Low proficiency	ECR	LowerMiddle	About half the time	26
Low proficiency	ECR	LowerMiddle	Most of the time	15
Low proficiency	ECR	LowerMiddle	Always	3
Low proficiency	ECR	High	Never	3
Low proficiency	ECR	High	Rarely	7
Low proficiency	ECR	High	Sometimes	16
Low proficiency	ECR	High	About half the time	1
Low proficiency	ECR	High	Often	23
Low proficiency	ECR	High	Always	36
Moderate proficiency	Non-ECR	LowerMiddle	Never	9
Moderate proficiency	Non-ECR	LowerMiddle	Rarely	11
Moderate proficiency	Non-ECR	LowerMiddle	Sometimes	9
Moderate proficiency	Non-ECR	LowerMiddle	Often	6
Moderate proficiency	Non-ECR	LowerMiddle	Always	2
Moderate proficiency	Non-ECR	High	Never	16
Moderate proficiency	Non-ECR	High	Rarely	15
Moderate proficiency	Non-ECR	High	Sometimes	23
Moderate proficiency	Non-ECR	High	Often	10
Moderate proficiency	Non-ECR	High	Always	7
Moderate proficiency	ECR	LowerMiddle	Never	16
Moderate proficiency	ECR	LowerMiddle	Rarely	23
Moderate proficiency	ECR	LowerMiddle	Sometimes	31
Moderate proficiency	ECR	LowerMiddle	Often	29
Moderate proficiency	ECR	LowerMiddle	Always	11
Moderate proficiency	ECR	High	Never	2
Moderate proficiency	ECR	High	Rarely	2
Moderate proficiency	ECR	High	Sometimes	12
Moderate proficiency	ECR	High	Often	7
Moderate proficiency	ECR	High	Most of the time	1
Moderate proficiency	ECR	High	Always	7

## Sheet: S1Fig
Language	Number of English papers	median	lowerCI	upperCI
Low proficiency	1	40.1797	26.2159	58.0756
Low proficiency	2	40.0425	26.0965	57.9929
Low proficiency	3	39.9024	25.9305	58.1804
Low proficiency	4	39.6492	25.8058	58.288
Low proficiency	5	39.4814	25.4434	57.7254
Low proficiency	6	39.3327	25.3652	57.209
Low proficiency	7	39.1642	25.2899	57.1684
Low proficiency	8	39.0146	24.8477	57.1558
Low proficiency	9	38.8755	24.7002	57.3847
Low proficiency	10	38.684	24.3514	57.4965
Low proficiency	11	38.6071	23.8698	57.608
Low proficiency	12	38.4293	23.7747	57.708
Low proficiency	13	38.2189	23.3433	57.7311
Low proficiency	14	37.9812	23.2279	57.925
Low proficiency	15	37.9057	22.9473	57.9955
Low proficiency	16	37.7864	22.8516	57.9371
Low proficiency	17	37.5281	22.7013	58.0457
Low proficiency	18	37.2234	22.2408	58.3484
Low proficiency	19	37.0995	21.8443	58.5926
Low proficiency	20	37.0253	21.4786	58.8585
Low proficiency	21	36.9536	21.1396	58.6651
Low proficiency	22	36.7122	20.8425	58.8385
Low proficiency	23	36.4939	20.5463	58.9546
Low proficiency	24	36.4562	20.2014	59.0396
Low proficiency	25	36.4589	19.9288	59.2229
Low proficiency	26	36.3168	19.5604	59.5037
Low proficiency	27	36.1474	19.0673	59.7124
Low proficiency	28	35.9955	18.5594	59.8135
Low proficiency	29	35.7771	18.0541	60.1289
Low proficiency	30	35.6641	17.6038	60.2261
Low proficiency	31	35.3613	17.2425	60.2537
Low proficiency	32	35.1203	16.7388	60.2813
Low proficiency	33	34.875	16.2522	60.96
Low proficiency	34	34.7221	15.6801	61.1778
Low proficiency	35	34.5844	15.1395	61.6693
Low proficiency	36	34.3862	14.5986	61.7602
Low proficiency	37	34.2495	14.1123	61.8322
Low proficiency	38	34.0408	13.5189	62.0159
Low proficiency	39	33.931	13.0114	62.2379
Low proficiency	40	33.8113	12.4723	62.4615
Low proficiency	41	33.6611	12.1951	62.6525
Low proficiency	42	33.472	11.7385	63.221
Low proficiency	43	33.2301	11.539	63.7944
Low proficiency	44	33.019	11.2749	64.377
Low proficiency	45	32.8181	10.7572	64.9632
Low proficiency	46	32.6223	10.2458	65.5192
Low proficiency	47	32.4371	9.81623	65.8117
Low proficiency	48	32.2851	9.47129	66.281
Low proficiency	49	32.1547	9.18871	66.5321
Low proficiency	50	32.0408	8.69381	66.7058
Low proficiency	51	31.8813	8.16095	66.9515
Low proficiency	52	31.7652	7.63757	67.2955
Low proficiency	53	31.6352	7.18909	67.7007
Low proficiency	54	31.4548	6.74529	68.1077
Low proficiency	55	31.3195	6.30612	68.5164
Low proficiency	56	31.1123	5.87175	68.9268
Low proficiency	57	30.9858	5.44572	69.339
Low proficiency	58	30.7906	5.02417	69.8906
Low proficiency	59	30.628	4.60706	70.7001
Low proficiency	60	30.4613	4.20864	71.4718
Low proficiency	61	30.2594	3.87706	72.0521
Low proficiency	62	30.0713	3.55252	72.4371
Low proficiency	63	29.9043	3.26675	72.8147
Low proficiency	64	29.6799	3.00463	73.1895
Low proficiency	65	29.4889	2.74583	73.5654
Low proficiency	66	29.3528	2.49033	74.0957
Low proficiency	67	29.1923	2.05748	74.6081
Low proficiency	68	28.9897	1.67552	74.9378
Low proficiency	69	28.8078	1.3718	75.2685
Low proficiency	70	28.6633	1.06075	75.6001
Low proficiency	71	28.4775	0.536658	76.0477
Low proficiency	72	28.2798	0.0139932	76.7011
Low proficiency	73	28.0714	-0.507253	77.3592
Low proficiency	74	27.9523	-1.0266	78.0943
Low proficiency	75	27.8048	-1.52722	78.9214
Low proficiency	76	27.6746	-1.88067	79.755
Low proficiency	77	27.5917	-2.22533	80.5945
Low proficiency	78	27.5042	-2.56626	81.398
Low proficiency	79	27.4268	-2.88067	81.823
Low proficiency	80	27.2923	-3.2427	82.2437
Low proficiency	81	27.162	-3.57562	82.7986
Low proficiency	82	27.0481	-3.9027	83.5008
Low proficiency	83	26.9762	-4.22632	84.2254
Low proficiency	84	26.8307	-4.54652	84.983
Low proficiency	85	26.6748	-4.86334	85.7454
Low proficiency	86	26.5493	-5.1768	86.5126
Low proficiency	87	26.4102	-5.4619	87.2846
Low proficiency	88	26.2834	-5.74172	88.0615
Low proficiency	89	26.1381	-6.01887	88.8434
Low proficiency	90	26.0133	-6.22784	89.5886
Low proficiency	91	25.8853	-6.40489	90.2707
Low proficiency	92	25.7029	-6.67695	90.9557
Low proficiency	93	25.5718	-7.00124	91.6435
Low proficiency	94	25.4403	-7.32071	92.3452
Low proficiency	95	25.35	-7.6354	93.1191
Low proficiency	96	25.2077	-7.92541	93.8986
Low proficiency	97	25.0299	-8.20685	94.6837
Low proficiency	98	24.838	-8.55484	95.4689
Low proficiency	99	24.6944	-8.85382	96.2582
Low proficiency	100	24.5081	-9.14998	97.0001
Low proficiency	101	24.3367	-9.50526	97.5564
Low proficiency	102	24.1347	-9.77226	98.1152
Low proficiency	103	23.9874	-10.0364	98.6748
Low proficiency	104	23.8497	-10.3302	99.3739
Low proficiency	105	23.7193	-10.6704	100.091
Low proficiency	106	23.5889	-11.0087	100.812
Low proficiency	107	23.4604	-11.345	101.535
Low proficiency	108	23.3408	-11.6793	102.262
Low proficiency	109	23.1857	-12.0093	102.991
Low proficiency	110	23.0892	-12.3359	103.724
Low proficiency	111	22.9637	-12.6604	104.46
Low proficiency	112	22.813	-12.9696	105.199
Low proficiency	113	22.7117	-13.16	105.85
Low proficiency	114	22.6103	-13.3474	106.268
Low proficiency	115	22.4624	-13.5328	106.687
Low proficiency	116	22.3712	-13.7162	107.22
Low proficiency	117	22.2664	-13.8971	108.03
Low proficiency	118	22.1657	-14.0741	108.823
Low proficiency	119	22.0493	-14.2521	109.419
Low proficiency	120	21.9524	-14.4292	110.017
Low proficiency	121	21.8394	-14.603	110.617
Low proficiency	122	21.7378	-14.7746	111.216
Low proficiency	123	21.5979	-14.9442	111.818
Low proficiency	124	21.4723	-15.1119	112.422
Low proficiency	125	21.3579	-15.2778	113.028
Low proficiency	126	21.245	-15.4833	113.637
Low proficiency	127	21.1591	-15.8344	114.247
Low proficiency	128	21.0735	-16.018	114.861
Low proficiency	129	20.9576	-16.1877	115.476
Low proficiency	130	20.8282	-16.3511	116.094
Low proficiency	131	20.7076	-16.5655	116.714
Low proficiency	132	20.6034	-16.8793	117.337
Low proficiency	133	20.4662	-17.2541	117.962
Low proficiency	134	20.3567	-17.4402	118.589
Low proficiency	135	20.2091	-17.6086	119.219
Low proficiency	136	20.0432	-17.7739	119.851
Low proficiency	137	19.8779	-17.9368	120.633
Low proficiency	138	19.7171	-18.1698	121.651
Low proficiency	139	19.5489	-18.4298	122.677
Low proficiency	140	19.3853	-18.5816	123.71
Low proficiency	141	19.2222	-18.784	124.751
Low proficiency	142	19.0597	-19.0032	125.798
Low proficiency	143	18.8828	-19.2609	126.852
Low proficiency	144	18.7364	-19.5561	127.818
Low proficiency	145	18.5916	-19.8487	128.492
Low proficiency	146	18.4477	-20.1407	129.163
Low proficiency	147	18.2991	-20.4321	129.836
Low proficiency	148	18.1389	-20.6026	130.512
Low proficiency	149	17.9794	-20.7521	131.418
Low proficiency	150	17.8208	-21.095	132.468
Low proficiency	151	17.663	-21.4352	133.524
Low proficiency	152	17.506	-21.6905	134.51
Low proficiency	153	17.3498	-21.8573	135.329
Low proficiency	154	17.1945	-21.9654	136.151
Low proficiency	155	17.0399	-22.0716	136.978
Low proficiency	156	16.9239	-22.1759	137.809
Low proficiency	157	16.8181	-22.2783	138.644
Low proficiency	158	16.7128	-22.3789	139.67
Low proficiency	159	16.5635	-22.5311	140.817
Low proficiency	160	16.3735	-22.7287	141.973
Low proficiency	161	16.1839	-22.9245	143.137
Low proficiency	162	15.9944	-23.1194	144.308
Low proficiency	163	15.8321	-23.3135	145.487
Low proficiency	164	15.7154	-23.473	146.675
Low proficiency	165	15.5993	-23.5602	147.87
Low proficiency	166	15.5037	-23.8975	149.071
Low proficiency	167	15.4156	-24.0955	150.276
Low proficiency	168	15.328	-24.289	151.49
Low proficiency	169	15.2412	-24.48	152.712
Low proficiency	170	15.1697	-24.6701	153.942
Moderate proficiency	1	21.3074	8.66971	37.1177
Moderate proficiency	2	20.6337	8.17188	35.9331
Moderate proficiency	3	20.0381	7.78375	35.0525
Moderate proficiency	4	19.4105	7.20352	34.2316
Moderate proficiency	5	18.8217	6.64751	33.2503
Moderate proficiency	6	18.2733	6.08269	32.2437
Moderate proficiency	7	17.6989	5.62566	31.4995
Moderate proficiency	8	17.0867	5.24805	30.8048
Moderate proficiency	9	16.469	4.83354	30.0863
Moderate proficiency	10	15.8856	4.4459	29.5424
Moderate proficiency	11	15.358	3.98002	28.7629
Moderate proficiency	12	14.6716	3.37343	28.0965
Moderate proficiency	13	14.1272	2.8877	27.6676
Moderate proficiency	14	13.6139	2.35863	27.1113
Moderate proficiency	15	13.0905	1.85682	26.3843
Moderate proficiency	16	12.602	1.35163	25.8786
Moderate proficiency	17	12.054	0.719897	25.5027
Moderate proficiency	18	11.5593	0.233598	24.9975
Moderate proficiency	19	10.9512	-0.370229	24.5005
Moderate proficiency	20	10.419	-0.898452	24.0293
Moderate proficiency	21	9.86697	-1.49903	23.5885
Moderate proficiency	22	9.34278	-2.05562	23.2061
Moderate proficiency	23	8.85074	-2.53418	22.8566
Moderate proficiency	24	8.35442	-2.98658	22.5081
Moderate proficiency	25	7.75248	-3.44925	21.9705
Moderate proficiency	26	7.27006	-3.96468	21.4476
Moderate proficiency	27	6.80361	-4.48209	20.9739
Moderate proficiency	28	6.3407	-4.99499	20.4255
Moderate proficiency	29	5.86946	-5.51512	19.8248
Moderate proficiency	30	5.3718	-6.10514	19.3409
Moderate proficiency	31	4.91242	-6.72052	18.9273
Moderate proficiency	32	4.47725	-7.30787	18.516
Moderate proficiency	33	4.00981	-7.76886	18.1588
Moderate proficiency	34	3.57686	-8.29548	17.8566
Moderate proficiency	35	3.1123	-8.63276	17.341
Moderate proficiency	36	2.68231	-9.15023	16.9663
Moderate proficiency	37	2.25013	-9.64793	16.4871
Moderate proficiency	38	1.83248	-9.96665	15.8256
Moderate proficiency	39	1.36456	-10.4921	15.5288
Moderate proficiency	40	0.923445	-10.9643	15.2327
Moderate proficiency	41	0.484968	-11.4614	14.9104
Moderate proficiency	42	0.0451024	-11.9475	14.5242
Moderate proficiency	43	-0.395143	-12.4323	14.1399
Moderate proficiency	44	-0.806641	-12.9033	13.7624
Moderate proficiency	45	-1.23684	-13.2674	13.4969
Moderate proficiency	46	-1.63845	-13.6091	13.1734
Moderate proficiency	47	-2.0442	-13.9817	12.972
Moderate proficiency	48	-2.47028	-14.5278	12.543
Moderate proficiency	49	-2.83105	-15.0701	12.146
Moderate proficiency	50	-3.21582	-15.5898	11.7581
Moderate proficiency	51	-3.57911	-16.1341	11.4614
Moderate proficiency	52	-3.92121	-16.6612	11.2625
Moderate proficiency	53	-4.27904	-17.1826	11.0778
Moderate proficiency	54	-4.67278	-17.6958	10.8941
Moderate proficiency	55	-5.03171	-18.2012	10.712
Moderate proficiency	56	-5.40994	-18.7011	10.5317
Moderate proficiency	57	-5.77804	-19.1956	10.3304
Moderate proficiency	58	-6.07751	-19.6527	10.05
Moderate proficiency	59	-6.4229	-20.0571	9.76898
Moderate proficiency	60	-6.72783	-20.4543	9.48757
Moderate proficiency	61	-7.07459	-20.8147	9.20245
Moderate proficiency	62	-7.39096	-21.2356	8.84537
Moderate proficiency	63	-7.73749	-21.6044	8.49691
Moderate proficiency	64	-8.08528	-21.9066	8.31244
Moderate proficiency	65	-8.45871	-22.2032	7.94814
Moderate proficiency	66	-8.78066	-22.5243	7.80262
Moderate proficiency	67	-9.08873	-23.0061	7.52922
Moderate proficiency	68	-9.49575	-23.3859	7.2518
Moderate proficiency	69	-9.80959	-23.6811	6.97392
Moderate proficiency	70	-10.1178	-23.9739	6.7128
Moderate proficiency	71	-10.4224	-24.4202	6.52534
Moderate proficiency	72	-10.7386	-24.8189	6.25447
Moderate proficiency	73	-11.1138	-25.149	5.95415
Moderate proficiency	74	-11.4435	-25.4738	5.65488
Moderate proficiency	75	-11.757	-25.7562	5.35399
Moderate proficiency	76	-11.9883	-26.1147	5.05449
Moderate proficiency	77	-12.3026	-26.5299	4.77783
Moderate proficiency	78	-12.5527	-26.8329	4.53353
Moderate proficiency	79	-12.8053	-27.1054	4.38249
Moderate proficiency	80	-13.0934	-27.3735	4.10996
Moderate proficiency	81	-13.4138	-27.6842	3.88885
Moderate proficiency	82	-13.6251	-27.9512	3.71255
Moderate proficiency	83	-13.8639	-28.2168	3.4199
Moderate proficiency	84	-14.1812	-28.6715	3.12733
Moderate proficiency	85	-14.4803	-29.1204	2.83484
Moderate proficiency	86	-14.7444	-29.542	2.54242
Moderate proficiency	87	-14.9919	-30.0077	2.25525
Moderate proficiency	88	-15.2617	-30.4197	2.0374
Moderate proficiency	89	-15.5423	-30.8261	1.82649
Moderate proficiency	90	-15.7545	-31.2323	1.61486
Moderate proficiency	91	-16.0882	-31.6338	1.38004
Moderate proficiency	92	-16.3258	-31.9455	1.19606
Moderate proficiency	93	-16.6105	-32.2677	1.04055
Moderate proficiency	94	-16.8535	-32.7227	0.874618
Moderate proficiency	95	-17.0268	-33.1773	0.7087
Moderate proficiency	96	-17.2317	-33.5927	0.5416
Moderate proficiency	97	-17.4693	-33.9775	0.371721
Moderate proficiency	98	-17.7559	-34.4006	0.120284
Moderate proficiency	99	-17.9471	-34.8841	-0.133394
Moderate proficiency	100	-18.1495	-35.3666	-0.321709
Moderate proficiency	101	-18.3906	-35.8477	-0.576087
Moderate proficiency	102	-18.5687	-36.1609	-0.777836
Moderate proficiency	103	-18.7792	-36.4228	-0.964336
Moderate proficiency	104	-19.0009	-36.682	-1.14892
Moderate proficiency	105	-19.2541	-36.9561	-1.23471
Moderate proficiency	106	-19.4494	-37.3145	-1.32028
Moderate proficiency	107	-19.6465	-37.8355	-1.40495
Moderate proficiency	108	-19.8056	-38.3647	-1.48872
Moderate proficiency	109	-20.0521	-38.8937	-1.57382
Moderate proficiency	110	-20.2981	-39.4056	-1.73149
Moderate proficiency	111	-20.4809	-39.6992	-1.891
Moderate proficiency	112	-20.7186	-39.9868	-2.08459
Moderate proficiency	113	-20.8815	-40.272	-2.2837
Moderate proficiency	114	-21.0422	-40.5546	-2.48143
Moderate proficiency	115	-21.2501	-40.8214	-2.6778
Moderate proficiency	116	-21.4716	-41.0742	-2.87319
Moderate proficiency	117	-21.6299	-41.3183	-3.06769
Moderate proficiency	118	-21.8176	-41.5596	-3.2608
Moderate proficiency	119	-22.0006	-41.7983	-3.45255
Moderate proficiency	120	-22.1435	-42.0473	-3.64294
Moderate proficiency	121	-22.2914	-42.3721	-3.83197
Moderate proficiency	122	-22.4353	-42.7334	-4.01998
Moderate proficiency	123	-22.6332	-43.0041	-4.20897
Moderate proficiency	124	-22.8173	-43.3177	-4.39668
Moderate proficiency	125	-22.967	-43.5274	-4.57994
Moderate proficiency	126	-23.0903	-43.7754	-4.76081
Moderate proficiency	127	-23.2625	-44.0305	-4.94039
Moderate proficiency	128	-23.4124	-44.3322	-5.11868
Moderate proficiency	129	-23.6349	-44.764	-5.28559
Moderate proficiency	130	-23.849	-45.0469	-5.4319
Moderate proficiency	131	-24.0665	-45.466	-5.57679
Moderate proficiency	132	-24.2436	-45.772	-5.72028
Moderate proficiency	133	-24.4447	-46.0725	-5.86184
Moderate proficiency	134	-24.5598	-46.3981	-5.9865
Moderate proficiency	135	-24.6785	-46.8331	-6.11007
Moderate proficiency	136	-24.7956	-47.2659	-6.23306
Moderate proficiency	137	-24.9189	-47.6982	-6.36457
Moderate proficiency	138	-25.0283	-48.13	-6.54999
Moderate proficiency	139	-25.1529	-48.5615	-6.68644
Moderate proficiency	140	-25.3665	-48.9926	-6.81912
Moderate proficiency	141	-25.4973	-49.4233	-6.95049
Moderate proficiency	142	-25.6249	-49.8556	-7.08057
Moderate proficiency	143	-25.7331	-50.2882	-7.20937
Moderate proficiency	144	-25.8802	-50.7204	-7.32891
Moderate proficiency	145	-26.0267	-51.1523	-7.46083
Moderate proficiency	146	-26.2143	-51.5835	-7.58383
Moderate proficiency	147	-26.3267	-51.8742	-7.70561
Moderate proficiency	148	-26.4517	-52.1074	-7.82709
Moderate proficiency	149	-26.5651	-52.3392	-7.94762
Moderate proficiency	150	-26.6837	-52.5696	-8.06695
Moderate proficiency	151	-26.813	-52.8655	-8.1415
Moderate proficiency	152	-26.9349	-53.204	-8.20616
Moderate proficiency	153	-27.0356	-53.5392	-8.27036
Moderate proficiency	154	-27.1313	-53.871	-8.33474
Moderate proficiency	155	-27.2747	-54.2022	-8.39899
Moderate proficiency	156	-27.3742	-54.5327	-8.55068
Moderate proficiency	157	-27.4126	-54.8626	-8.72003
Moderate proficiency	158	-27.5155	-55.1918	-8.86421
Moderate proficiency	159	-27.6469	-55.5205	-8.94249
Moderate proficiency	160	-27.7248	-55.9294	-9.03316
Moderate proficiency	161	-27.8331	-56.1844	-9.11496
Moderate proficiency	162	-27.9783	-56.5185	-9.19567
Moderate proficiency	163	-28.1537	-56.8522	-9.27528
Moderate proficiency	164	-28.2486	-57.1854	-9.35381
Moderate proficiency	165	-28.3773	-57.5182	-9.43127
Moderate proficiency	166	-28.5114	-57.8505	-9.50767
Moderate proficiency	167	-28.6251	-58.1821	-9.57497
Moderate proficiency	168	-28.7141	-58.5708	-9.62844
Moderate proficiency	169	-28.8266	-58.9663	-9.68138
Moderate proficiency	170	-28.9321	-59.3606	-9.7338

## Sheet: S2Fig
Language	Number of English papers	median	lowerCI	upperCI
Low proficiency	1	7.93769	1.93454	16.214
Low proficiency	2	7.63999	1.63604	15.7364
Low proficiency	3	7.30326	1.38078	15.256
Low proficiency	4	7.01511	1.02754	14.9086
Low proficiency	5	6.66116	0.707362	14.5622
Low proficiency	6	6.33546	0.378541	14.3701
Low proficiency	7	5.97997	0.0372494	13.8987
Low proficiency	8	5.6916	-0.365235	13.5522
Low proficiency	9	5.37924	-0.696226	13.3494
Low proficiency	10	5.06467	-1.02956	12.876
Low proficiency	11	4.77609	-1.35369	12.4645
Low proficiency	12	4.4827	-1.62118	12.1749
Low proficiency	13	4.1541	-1.93104	11.9353
Low proficiency	14	3.80937	-2.23223	11.8792
Low proficiency	15	3.46462	-2.57974	11.7081
Low proficiency	16	3.17231	-2.90013	11.3941
Low proficiency	17	2.8743	-3.27378	11.0475
Low proficiency	18	2.59641	-3.57408	10.793
Low proficiency	19	2.33064	-3.87484	10.5607
Low proficiency	20	2.0712	-4.21394	10.444
Low proficiency	21	1.80639	-4.52069	10.337
Low proficiency	22	1.54565	-4.80691	10.2908
Low proficiency	23	1.28277	-5.15401	10.1092
Low proficiency	24	0.981457	-5.47625	9.85723
Low proficiency	25	0.666598	-5.82615	9.58392
Low proficiency	26	0.385377	-6.09807	9.23786
Low proficiency	27	0.141704	-6.40072	8.90285
Low proficiency	28	-0.114044	-6.69769	8.72109
Low proficiency	29	-0.40982	-6.97359	8.58447
Low proficiency	30	-0.636117	-7.31332	8.57817
Low proficiency	31	-0.881698	-7.60081	8.57058
Low proficiency	32	-1.09122	-7.88233	8.55911
Low proficiency	33	-1.35552	-8.1573	8.39953
Low proficiency	34	-1.61717	-8.43767	8.203
Low proficiency	35	-1.8566	-8.73557	8.00338
Low proficiency	36	-2.11514	-9.02396	7.80507
Low proficiency	37	-2.32883	-9.31746	7.60882
Low proficiency	38	-2.59096	-9.60154	7.4146
Low proficiency	39	-2.80536	-9.87878	7.2224
Low proficiency	40	-3.04566	-10.1729	7.12849
Low proficiency	41	-3.27711	-10.4341	6.89221
Low proficiency	42	-3.53597	-10.6811	6.81074
Low proficiency	43	-3.74346	-10.9406	6.71741
Low proficiency	44	-3.97015	-11.2442	6.52558
Low proficiency	45	-4.18502	-11.573	6.2943
Low proficiency	46	-4.41733	-11.8782	6.19435
Low proficiency	47	-4.61021	-12.0985	6.07036
Low proficiency	48	-4.83208	-12.3055	5.88341
Low proficiency	49	-5.05736	-12.5806	5.70048
Low proficiency	50	-5.25248	-12.8817	5.5729
Low proficiency	51	-5.44469	-13.0811	5.48634
Low proficiency	52	-5.65092	-13.2763	5.39937
Low proficiency	53	-5.88218	-13.4677	5.31199
Low proficiency	54	-6.07106	-13.7068	5.22419
Low proficiency	55	-6.24211	-13.9999	5.13596
Low proficiency	56	-6.4158	-14.289	5.04732
Low proficiency	57	-6.57293	-14.5752	4.95825
Low proficiency	58	-6.75966	-14.8271	4.86876
Low proficiency	59	-6.9525	-15.0632	4.77884
Low proficiency	60	-7.13258	-15.4134	4.6877
Low proficiency	61	-7.32171	-15.7538	4.59502
Low proficiency	62	-7.52078	-16.0229	4.50047
Low proficiency	63	-7.70566	-16.3285	4.40511
Low proficiency	64	-7.90263	-16.6589	4.30932
Low proficiency	65	-8.07792	-16.9851	4.21309
Low proficiency	66	-8.26371	-17.2175	4.11641
Low proficiency	67	-8.43004	-17.4335	4.0193
Low proficiency	68	-8.58431	-17.6448	3.8857
Low proficiency	69	-8.74364	-17.852	3.70008
Low proficiency	70	-8.91962	-18.0657	3.51453
Low proficiency	71	-9.10167	-18.3147	3.32904
Low proficiency	72	-9.26559	-18.5076	3.20287
Low proficiency	73	-9.44443	-18.7434	3.14759
Low proficiency	74	-9.61892	-18.9866	3.09246
Low proficiency	75	-9.78805	-19.227	3.03748
Low proficiency	76	-9.95771	-19.4638	2.98266
Low proficiency	77	-10.1092	-19.6706	2.928
Low proficiency	78	-10.2801	-19.8472	2.87349
Low proficiency	79	-10.4391	-20.0226	2.84452
Low proficiency	80	-10.6141	-20.1973	2.76729
Low proficiency	81	-10.7619	-20.3924	2.7147
Low proficiency	82	-10.9156	-20.6368	2.58787
Low proficiency	83	-11.0809	-20.8795	2.44208
Low proficiency	84	-11.2253	-21.1195	2.34052
Low proficiency	85	-11.3574	-21.344	2.23848
Low proficiency	86	-11.4611	-21.5981	2.13597
Low proficiency	87	-11.587	-21.8341	2.03255
Low proficiency	88	-11.7552	-22.0279	1.92777
Low proficiency	89	-11.9059	-22.2529	1.82253
Low proficiency	90	-12.067	-22.5	1.7452
Low proficiency	91	-12.1951	-22.6707	1.66918
Low proficiency	92	-12.3641	-22.823	1.59352
Low proficiency	93	-12.4758	-22.9735	1.51822
Low proficiency	94	-12.5928	-23.1466	1.44328
Low proficiency	95	-12.693	-23.387	1.36869
Low proficiency	96	-12.8289	-23.5621	1.29445
Low proficiency	97	-12.9306	-23.7357	1.22057
Low proficiency	98	-13.0411	-23.9063	1.14703
Low proficiency	99	-13.1406	-24.0755	1.07196
Low proficiency	100	-13.2651	-24.3983	0.930413
Low proficiency	101	-13.3824	-24.6419	0.773652
Low proficiency	102	-13.5073	-24.8233	0.712518
Low proficiency	103	-13.6357	-25.0619	0.651745
Low proficiency	104	-13.7317	-25.2497	0.59133
Low proficiency	105	-13.8118	-25.4943	0.530821
Low proficiency	106	-13.9362	-25.7379	0.470607
Low proficiency	107	-14.0452	-25.9806	0.410756
Low proficiency	108	-14.1607	-26.2002	0.351266
Low proficiency	109	-14.2954	-26.3849	0.266451
Low proficiency	110	-14.4387	-26.5683	0.17926
Low proficiency	111	-14.5589	-26.7505	0.0927413
Low proficiency	112	-14.6108	-26.9315	0.0117555
Low proficiency	113	-14.7236	-27.1114	-0.0327785
Low proficiency	114	-14.8356	-27.2901	-0.0772336
Low proficiency	115	-14.9412	-27.4677	-0.12161
Low proficiency	116	-15.0444	-27.6442	-0.188193
Low proficiency	117	-15.1514	-27.8196	-0.326758
Low proficiency	118	-15.2566	-27.9939	-0.466034
Low proficiency	119	-15.355	-28.1672	-0.57673
Low proficiency	120	-15.4201	-28.3395	-0.657672
Low proficiency	121	-15.5015	-28.5107	-0.737985
Low proficiency	122	-15.6016	-28.6826	-0.817672
Low proficiency	123	-15.6708	-28.9708	-0.896738
Low proficiency	124	-15.7358	-29.2597	-0.975186
Low proficiency	125	-15.8469	-29.5492	-1.05302
Low proficiency	126	-15.9571	-29.8394	-1.13025
Low proficiency	127	-16.0804	-30.1303	-1.20687
Low proficiency	128	-16.1734	-30.4218	-1.28313
Low proficiency	129	-16.231	-30.6906	-1.35945
Low proficiency	130	-16.3392	-30.8611	-1.43518
Low proficiency	131	-16.4072	-31.0292	-1.51033
Low proficiency	132	-16.4855	-31.1947	-1.5849
Low proficiency	133	-16.5791	-31.3594	-1.65889
Low proficiency	134	-16.6536	-31.5234	-1.7323
Low proficiency	135	-16.7422	-31.6866	-1.80515
Low proficiency	136	-16.8063	-31.8491	-1.87743
Low proficiency	137	-16.8761	-32.0845	-1.94915
Low proficiency	138	-16.9478	-32.3266	-2.0203
Low proficiency	139	-17.0196	-32.5139	-2.09091
Low proficiency	140	-17.1004	-32.8192	-2.16096
Low proficiency	141	-17.1817	-33.0728	-2.23047
Low proficiency	142	-17.2646	-33.1924	-2.29943
Low proficiency	143	-17.3364	-33.3112	-2.37697
Low proficiency	144	-17.4143	-33.4404	-2.47378
Low proficiency	145	-17.5116	-33.6599	-2.57048
Low proficiency	146	-17.5854	-33.879	-2.66708
Low proficiency	147	-17.6478	-34.1411	-2.76359
Low proficiency	148	-17.6996	-34.4834	-2.85999
Low proficiency	149	-17.7701	-34.827	-2.95628
Low proficiency	150	-17.8268	-35.0697	-3.05248
Low proficiency	151	-17.9106	-35.2761	-3.14858
Low proficiency	152	-17.9747	-35.483	-3.2184
Low proficiency	153	-18.0498	-35.6749	-3.25191
Low proficiency	154	-18.1109	-35.8663	-3.28497
Low proficiency	155	-18.1509	-36.0559	-3.31758
Low proficiency	156	-18.1882	-36.2434	-3.34974
Low proficiency	157	-18.2985	-36.4735	-3.38145
Low proficiency	158	-18.3814	-36.7066	-3.41273
Low proficiency	159	-18.4495	-36.9393	-3.44358
Low proficiency	160	-18.5175	-37.1716	-3.474
Low proficiency	161	-18.5891	-37.4036	-3.50399
Low proficiency	162	-18.6413	-37.6353	-3.55258
Low proficiency	163	-18.7291	-37.8119	-3.60921
Low proficiency	164	-18.8001	-37.9829	-3.66536
Low proficiency	165	-18.8896	-38.1532	-3.72103
Low proficiency	166	-18.9699	-38.3229	-3.77623
Low proficiency	167	-19.0406	-38.492	-3.83096
Low proficiency	168	-19.1406	-38.7244	-3.88523
Low proficiency	169	-19.2273	-38.9946	-3.93903
Low proficiency	170	-19.2905	-39.2652	-3.99237
Moderate proficiency	1	13.6736	5.83468	23.9451
Moderate proficiency	2	13.3443	5.42548	23.628
Moderate proficiency	3	13.1262	5.1049	23.2377
Moderate proficiency	4	12.8755	4.72776	22.941
Moderate proficiency	5	12.6474	4.47338	22.5981
Moderate proficiency	6	12.2197	4.27676	22.0549
Moderate proficiency	7	11.9749	3.99838	21.4946
Moderate proficiency	8	11.7057	3.825	21.342
Moderate proficiency	9	11.4001	3.6017	20.9038
Moderate proficiency	10	11.0689	3.2622	20.6905
Moderate proficiency	11	10.7188	3.05977	20.3993
Moderate proficiency	12	10.4386	2.73841	20.2247
Moderate proficiency	13	10.1612	2.49602	20.0385
Moderate proficiency	14	9.87118	2.12578	19.857
Moderate proficiency	15	9.62314	1.76078	19.6516
Moderate proficiency	16	9.33449	1.40369	19.3713
Moderate proficiency	17	9.01968	1.05123	19.0787
Moderate proficiency	18	8.76051	0.701385	18.8901
Moderate proficiency	19	8.45706	0.361437	18.6986
Moderate proficiency	20	8.17208	0.0138917	18.5091
Moderate proficiency	21	7.91332	-0.303737	18.3156
Moderate proficiency	22	7.63437	-0.530727	18.1239
Moderate proficiency	23	7.36458	-0.911065	17.9529
Moderate proficiency	24	7.04497	-1.1786	17.8135
Moderate proficiency	25	6.75798	-1.52439	17.594
Moderate proficiency	26	6.50607	-1.86833	17.3323
Moderate proficiency	27	6.24279	-2.17055	17.0732
Moderate proficiency	28	5.98086	-2.40085	16.8694
Moderate proficiency	29	5.71822	-2.78772	16.6787
Moderate proficiency	30	5.47378	-3.09992	16.6548
Moderate proficiency	31	5.22392	-3.39163	16.4829
Moderate proficiency	32	4.95956	-3.73204	16.3051
Moderate proficiency	33	4.67839	-4.03974	16.1251
Moderate proficiency	34	4.41949	-4.32294	15.9522
Moderate proficiency	35	4.17761	-4.59485	15.78
Moderate proficiency	36	3.89128	-4.86575	15.605
Moderate proficiency	37	3.58775	-5.14154	15.4306
Moderate proficiency	38	3.33953	-5.43729	15.2566
Moderate proficiency	39	3.1398	-5.70573	15.0832
Moderate proficiency	40	2.87175	-5.9736	14.9106
Moderate proficiency	41	2.59692	-6.2901	14.8868
Moderate proficiency	42	2.3469	-6.58561	14.9779
Moderate proficiency	43	2.11596	-6.85348	14.9878
Moderate proficiency	44	1.88468	-7.05059	14.8592
Moderate proficiency	45	1.651	-7.32101	14.7214
Moderate proficiency	46	1.44113	-7.60122	14.5807
Moderate proficiency	47	1.24491	-7.87767	14.4406
Moderate proficiency	48	1.01357	-8.1504	14.3012
Moderate proficiency	49	0.804443	-8.41947	14.2523
Moderate proficiency	50	0.593322	-8.71408	14.1895
Moderate proficiency	51	0.403342	-8.94682	14.113
Moderate proficiency	52	0.173164	-9.22224	13.9536
Moderate proficiency	53	-0.0194046	-9.47165	13.7826
Moderate proficiency	54	-0.20699	-9.73296	13.584
Moderate proficiency	55	-0.386006	-10.0076	13.5194
Moderate proficiency	56	-0.587558	-10.2794	13.4565
Moderate proficiency	57	-0.779468	-10.5011	13.3938
Moderate proficiency	58	-0.962884	-10.7781	13.3311
Moderate proficiency	59	-1.22634	-10.9927	13.2649
Moderate proficiency	60	-1.39455	-11.2123	13.1279
Moderate proficiency	61	-1.55028	-11.4292	12.9597
Moderate proficiency	62	-1.72612	-11.6436	12.7893
Moderate proficiency	63	-1.89637	-11.8542	12.5785
Moderate proficiency	64	-2.09071	-12.1648	12.341
Moderate proficiency	65	-2.25151	-12.4911	12.2171
Moderate proficiency	66	-2.47002	-12.6867	12.1171
Moderate proficiency	67	-2.69608	-13.0054	11.9517
Moderate proficiency	68	-2.87745	-13.3468	11.7866
Moderate proficiency	69	-3.06441	-13.6297	11.6968
Moderate proficiency	70	-3.2503	-13.8448	11.6287
Moderate proficiency	71	-3.41544	-14.0971	11.5606
Moderate proficiency	72	-3.60537	-14.3737	11.4924
Moderate proficiency	73	-3.77515	-14.5659	11.4241
Moderate proficiency	74	-3.9335	-14.7197	11.3558
Moderate proficiency	75	-4.07665	-14.8752	11.2874
Moderate proficiency	76	-4.26549	-15.0718	11.1999
Moderate proficiency	77	-4.43051	-15.2488	11.1109
Moderate proficiency	78	-4.54423	-15.4596	11.0224
Moderate proficiency	79	-4.71661	-15.6509	10.9344
Moderate proficiency	80	-4.88846	-15.8398	10.8468
Moderate proficiency	81	-5.06214	-16.0284	10.7596
Moderate proficiency	82	-5.20348	-16.2649	10.6707
Moderate proficiency	83	-5.36652	-16.4999	10.5237
Moderate proficiency	84	-5.51993	-16.733	10.4753
Moderate proficiency	85	-5.69473	-16.9633	10.4112
Moderate proficiency	86	-5.87426	-17.1775	10.3269
Moderate proficiency	87	-6.02755	-17.4211	10.2428
Moderate proficiency	88	-6.19774	-17.6505	10.1564
Moderate proficiency	89	-6.31384	-17.9191	10.0357
Moderate proficiency	90	-6.42746	-18.1575	9.98896
Moderate proficiency	91	-6.56414	-18.3714	9.90737
Moderate proficiency	92	-6.70838	-18.6813	9.84378
Moderate proficiency	93	-6.826	-18.9892	9.74757
Moderate proficiency	94	-6.94727	-19.2204	9.66031
Moderate proficiency	95	-7.07746	-19.4488	9.57955
Moderate proficiency	96	-7.22977	-19.6765	9.4992
Moderate proficiency	97	-7.36184	-19.9257	9.41926
Moderate proficiency	98	-7.49023	-20.1354	9.33974
Moderate proficiency	99	-7.60312	-20.3608	9.26062
Moderate proficiency	100	-7.71978	-20.5857	9.18102
Moderate proficiency	101	-7.85637	-20.8102	9.10122
Moderate proficiency	102	-7.97831	-21.0316	9.02183
Moderate proficiency	103	-8.10447	-21.2308	8.94286
Moderate proficiency	104	-8.23691	-21.4059	8.86429
Moderate proficiency	105	-8.37854	-21.5773	8.75953
Moderate proficiency	106	-8.51409	-21.7238	8.64327
Moderate proficiency	107	-8.64188	-21.9074	8.52865
Moderate proficiency	108	-8.79031	-22.0876	8.45889
Moderate proficiency	109	-8.95609	-22.2561	8.38949
Moderate proficiency	110	-9.0761	-22.4235	8.32046
Moderate proficiency	111	-9.19599	-22.5987	8.2518
Moderate proficiency	112	-9.31879	-22.7583	8.1835
Moderate proficiency	113	-9.44321	-22.9645	8.11556
Moderate proficiency	114	-9.56089	-23.2006	8.04799
Moderate proficiency	115	-9.67473	-23.3982	7.98078
Moderate proficiency	116	-9.80793	-23.5907	7.91392
Moderate proficiency	117	-9.94897	-23.7729	7.84742
Moderate proficiency	118	-10.0853	-23.9853	7.78128
Moderate proficiency	119	-10.226	-24.1808	7.71548
Moderate proficiency	120	-10.3696	-24.375	7.65004
Moderate proficiency	121	-10.4892	-24.6279	7.59635
Moderate proficiency	122	-10.5671	-24.8774	7.53717
Moderate proficiency	123	-10.6734	-25.126	7.47424
Moderate proficiency	124	-10.7978	-25.3741	7.43086
Moderate proficiency	125	-10.8993	-25.6217	7.38752
Moderate proficiency	126	-10.9971	-25.8189	7.34421
Moderate proficiency	127	-11.1028	-26.0241	7.30093
Moderate proficiency	128	-11.1807	-26.1625	7.25768
Moderate proficiency	129	-11.274	-26.4533	7.21447
Moderate proficiency	130	-11.3888	-26.7781	7.16755
Moderate proficiency	131	-11.4995	-27.0247	7.11938
Moderate proficiency	132	-11.5894	-27.2688	7.07106
Moderate proficiency	133	-11.692	-27.5122	7.02262
Moderate proficiency	134	-11.7701	-27.755	6.97404
Moderate proficiency	135	-11.847	-28.0826	6.92532
Moderate proficiency	136	-11.9618	-28.3233	6.87647
Moderate proficiency	137	-12.076	-28.4798	6.82748
Moderate proficiency	138	-12.1887	-28.7176	6.77836
Moderate proficiency	139	-12.2766	-28.8602	6.7291
Moderate proficiency	140	-12.4168	-29.1173	6.67925
Moderate proficiency	141	-12.4949	-29.3801	6.62896
Moderate proficiency	142	-12.6267	-29.6428	6.57854
Moderate proficiency	143	-12.751	-29.9053	6.50661
Moderate proficiency	144	-12.8428	-30.1474	6.43424
Moderate proficiency	145	-12.926	-30.3729	6.36179
Moderate proficiency	146	-13.0109	-30.5844	6.28908
Moderate proficiency	147	-13.1274	-30.7957	6.21591
Moderate proficiency	148	-13.1808	-31.0051	6.14265
Moderate proficiency	149	-13.263	-31.1586	6.0693
Moderate proficiency	150	-13.3848	-31.3592	5.99587
Moderate proficiency	151	-13.4819	-31.6356	5.92234
Moderate proficiency	152	-13.5993	-31.8427	5.84874
Moderate proficiency	153	-13.7006	-32.0034	5.77504
Moderate proficiency	154	-13.8034	-32.2451	5.70126
Moderate proficiency	155	-13.8784	-32.476	5.62739
Moderate proficiency	156	-13.9514	-32.6864	5.5601
Moderate proficiency	157	-14.0372	-32.8944	5.50272
Moderate proficiency	158	-14.1211	-33.1023	5.44535
Moderate proficiency	159	-14.195	-33.31	5.38798
Moderate proficiency	160	-14.2497	-33.5176	5.31695
Moderate proficiency	161	-14.3245	-33.725	5.25524
Moderate proficiency	162	-14.4074	-33.9323	5.20316
Moderate proficiency	163	-14.421	-34.1232	5.15135
Moderate proficiency	164	-14.4666	-34.2977	5.09983
Moderate proficiency	165	-14.4903	-34.4725	5.04703
Moderate proficiency	166	-14.5345	-34.6457	4.99042
Moderate proficiency	167	-14.595	-34.8181	4.93384
Moderate proficiency	168	-14.7046	-34.9898	4.87727
Moderate proficiency	169	-14.782	-35.161	4.82073
Moderate proficiency	170	-14.8172	-35.3316	4.7642

## Sheet: S4Fig
Nationality	Reason	count	PercentageParticipants
Bangladeshi	Other	1	9.09091
Bangladeshi	Advised to do so	4	36.3636
Bangladeshi	For quick publication	4	36.3636
Bangladeshi	Rejected from English journal(s)	3	27.2727
Bangladeshi	Not confident about English	3	27.2727
Bangladeshi	Not strong result enough	3	27.2727
Bangladeshi	Not of international importance	7	63.6364
Bangladeshi	For dissemination	4	36.3636
Japanese	Other	20	9.7561
Japanese	Advised to do so	23	11.2195
Japanese	For quick publication	45	21.9512
Japanese	Rejected from English journal(s)	4	1.95122
Japanese	Not confident about English	34	16.5854
Japanese	Not strong result enough	37	18.0488
Japanese	Not of international importance	76	37.0732
Japanese	For dissemination	158	77.0732
Bolivian	Other	3	4.47761
Bolivian	Advised to do so	4	5.97015
Bolivian	For quick publication	17	25.3731
Bolivian	Rejected from English journal(s)	6	8.95522
Bolivian	Not confident about English	12	17.9104
Bolivian	Not strong result enough	8	11.9403
Bolivian	Not of international importance	29	43.2836
Bolivian	For dissemination	40	59.7015
Nepali	Advised to do so	2	12.5
Nepali	For quick publication	2	12.5
Nepali	Rejected from English journal(s)	2	12.5
Nepali	Not confident about English	4	25
Nepali	Not of international importance	5	31.25
Nepali	For dissemination	8	50
Spanish	Other	7	10
Spanish	Advised to do so	2	2.85714
Spanish	For quick publication	9	12.8571
Spanish	Rejected from English journal(s)	5	7.14286
Spanish	Not confident about English	8	11.4286
Spanish	Not strong result enough	8	11.4286
Spanish	Not of international importance	37	52.8571
Spanish	For dissemination	50	71.4286
Ukrainian	Other	2	3.50877
Ukrainian	Advised to do so	9	15.7895
Ukrainian	For quick publication	21	36.8421
Ukrainian	Rejected from English journal(s)	2	3.50877
Ukrainian	Not confident about English	16	28.0702
Ukrainian	Not strong result enough	8	14.0351
Ukrainian	Not of international importance	23	40.3509
Ukrainian	For dissemination	23	40.3509

## Sheet: S5Fig
Language	Number of English papers	median	lowerCI	upperCI
Low proficiency	1	6.48578	1.8681	12.5877
Low proficiency	2	6.49215	1.87182	12.6093
Low proficiency	3	6.50503	1.87556	12.6083
Low proficiency	4	6.51299	1.87229	12.6081
Low proficiency	5	6.51452	1.86595	12.6074
Low proficiency	6	6.51503	1.85964	12.6065
Low proficiency	7	6.5184	1.86018	12.6055
Low proficiency	8	6.52589	1.8656	12.6046
Low proficiency	9	6.53156	1.87103	12.6036
Low proficiency	10	6.53806	1.87663	12.6028
Low proficiency	11	6.54291	1.87953	12.6162
Low proficiency	12	6.54403	1.87893	12.6008
Low proficiency	13	6.54807	1.87834	12.5998
Low proficiency	14	6.55378	1.87774	12.5989
Low proficiency	15	6.55663	1.87714	12.5964
Low proficiency	16	6.55795	1.87655	12.5917
Low proficiency	17	6.55727	1.87512	12.5963
Low proficiency	18	6.56503	1.87345	12.5963
Low proficiency	19	6.57528	1.87179	12.5964
Low proficiency	20	6.57232	1.87013	12.5958
Low proficiency	21	6.57191	1.86847	12.6137
Low proficiency	22	6.57048	1.868	12.6309
Low proficiency	23	6.57475	1.87028	12.6097
Low proficiency	24	6.57861	1.87155	12.5923
Low proficiency	25	6.57805	1.87085	12.592
Low proficiency	26	6.58273	1.87015	12.5917
Low proficiency	27	6.58963	1.86946	12.5913
Low proficiency	28	6.59141	1.86876	12.6
Low proficiency	29	6.59209	1.86806	12.6538
Low proficiency	30	6.59392	1.86737	12.7079
Low proficiency	31	6.60247	1.86667	12.7623
Low proficiency	32	6.608	1.86598	12.8167
Low proficiency	33	6.60728	1.86528	12.8297
Low proficiency	34	6.60585	1.86459	12.8347
Low proficiency	35	6.60763	1.86389	12.8612
Low proficiency	36	6.60504	1.8632	12.8622
Low proficiency	37	6.6029	1.8625	12.8585
Low proficiency	38	6.60764	1.86181	12.8569
Low proficiency	39	6.61055	1.86112	12.8581
Low proficiency	40	6.61491	1.86042	12.8635
Low proficiency	41	6.61832	1.85973	12.8871
Low proficiency	42	6.62461	1.85904	12.9183
Low proficiency	43	6.62634	1.85834	12.9496
Low proficiency	44	6.62977	1.85765	12.981
Low proficiency	45	6.63188	1.85696	13.0121
Low proficiency	46	6.63466	1.85627	13.0424
Low proficiency	47	6.62627	1.85558	13.0617
Low proficiency	48	6.63408	1.85489	13.0448
Low proficiency	49	6.6392	1.85419	13.0277
Low proficiency	50	6.64002	1.8535	13.01
Low proficiency	51	6.64085	1.85281	12.9925
Low proficiency	52	6.65253	1.85212	12.9749
Low proficiency	53	6.66589	1.85143	12.9574
Low proficiency	54	6.66622	1.85074	12.9398
Low proficiency	55	6.66817	1.85005	12.9374
Low proficiency	56	6.67412	1.84937	12.942
Low proficiency	57	6.67072	1.84868	12.9466
Low proficiency	58	6.66476	1.84799	12.9669
Low proficiency	59	6.656	1.8473	12.9949
Low proficiency	60	6.66684	1.84661	13.023
Low proficiency	61	6.68092	1.84593	13.0511
Low proficiency	62	6.68716	1.84524	13.0793
Low proficiency	63	6.69283	1.84455	13.1075
Low proficiency	64	6.70234	1.84386	13.1358
Low proficiency	65	6.71078	1.84318	13.1538
Low proficiency	66	6.71519	1.84249	13.1708
Low proficiency	67	6.72145	1.84181	13.222
Low proficiency	68	6.72937	1.84112	13.2525
Low proficiency	69	6.73661	1.84043	13.2824
Low proficiency	70	6.7397	1.83975	13.3124
Low proficiency	71	6.73453	1.83906	13.3424
Low proficiency	72	6.73438	1.83838	13.3725
Low proficiency	73	6.73968	1.8377	13.4025
Low proficiency	74	6.74169	1.83701	13.4316
Low proficiency	75	6.73805	1.83633	13.4608
Low proficiency	76	6.7427	1.83564	13.49
Low proficiency	77	6.74732	1.83496	13.5193
Low proficiency	78	6.74809	1.83428	13.5487
Low proficiency	79	6.74887	1.83376	13.5781
Low proficiency	80	6.74964	1.83325	13.593
Low proficiency	81	6.7616	1.83274	13.6019
Low proficiency	82	6.7756	1.83224	13.6109
Low proficiency	83	6.78593	1.83173	13.6198
Low proficiency	84	6.79905	1.83123	13.6288
Low proficiency	85	6.79544	1.83072	13.6377
Low proficiency	86	6.79924	1.83022	13.6539
Low proficiency	87	6.8031	1.82971	13.6918
Low proficiency	88	6.80429	1.82921	13.7375
Low proficiency	89	6.81383	1.8294	13.7991
Low proficiency	90	6.81731	1.83472	13.8609
Low proficiency	91	6.82067	1.84006	13.9231
Low proficiency	92	6.82402	1.84541	13.9738
Low proficiency	93	6.82738	1.85077	14.0055
Low proficiency	94	6.83211	1.85616	14.0373
Low proficiency	95	6.83691	1.85406	14.0823
Low proficiency	96	6.83733	1.8519	14.1331
Low proficiency	97	6.83392	1.84974	14.1841
Low proficiency	98	6.82816	1.84758	14.216
Low proficiency	99	6.83403	1.84542	14.2389
Low proficiency	100	6.84588	1.84327	14.2618
Low proficiency	101	6.85094	1.84111	14.2846
Low proficiency	102	6.85188	1.83897	14.3061
Low proficiency	103	6.85282	1.83682	14.3277
Low proficiency	104	6.84821	1.83468	14.3542
Low proficiency	105	6.84173	1.83253	14.3809
Low proficiency	106	6.83525	1.8304	14.4129
Low proficiency	107	6.83383	1.82826	14.445
Low proficiency	108	6.84069	1.82613	14.4772
Low proficiency	109	6.85898	1.82399	14.5094
Low proficiency	110	6.86677	1.82199	14.5416
Low proficiency	111	6.87136	1.82531	14.5729
Low proficiency	112	6.87487	1.83079	14.5929
Low proficiency	113	6.87294	1.83629	14.5948
Low proficiency	114	6.8758	1.8418	14.5967
Low proficiency	115	6.89161	1.84734	14.5986
Low proficiency	116	6.89039	1.84929	14.6216
Low proficiency	117	6.88226	1.84116	14.6445
Low proficiency	118	6.87413	1.83306	14.6676
Low proficiency	119	6.87694	1.825	14.6906
Low proficiency	120	6.88075	1.81697	14.7137
Low proficiency	121	6.88258	1.80898	14.7368
Low proficiency	122	6.89363	1.80704	14.76
Low proficiency	123	6.90471	1.80624	14.7832
Low proficiency	124	6.91044	1.80556	14.8064
Low proficiency	125	6.90319	1.80488	14.8297
Low proficiency	126	6.90325	1.80419	14.853
Low proficiency	127	6.91066	1.80351	14.8763
Low proficiency	128	6.91797	1.80284	14.8997
Low proficiency	129	6.92158	1.8023	14.9231
Low proficiency	130	6.93395	1.80177	14.9466
Low proficiency	131	6.93754	1.79838	14.97
Low proficiency	132	6.92699	1.79881	14.9936
Low proficiency	133	6.91929	1.79978	15.0171
Low proficiency	134	6.92386	1.79902	15.0622
Low proficiency	135	6.92737	1.79826	15.1129
Low proficiency	136	6.92914	1.7975	15.1638
Low proficiency	137	6.92414	1.79673	15.2149
Low proficiency	138	6.91889	1.79601	15.2662
Low proficiency	139	6.92554	1.79534	15.3176
Low proficiency	140	6.94476	1.79466	15.3747
Low proficiency	141	6.9605	1.79398	15.4421
Low proficiency	142	6.96855	1.7933	15.5099
Low proficiency	143	6.97835	1.79262	15.5779
Low proficiency	144	6.98482	1.79194	15.6463
Low proficiency	145	6.98793	1.79126	15.7092
Low proficiency	146	6.99395	1.79059	15.7448
Low proficiency	147	7.00252	1.78991	15.7798
Low proficiency	148	7.0111	1.78923	15.8143
Low proficiency	149	7.01917	1.78855	15.8488
Low proficiency	150	7.01852	1.78788	15.8838
Low proficiency	151	7.01255	1.7872	15.9194
Low proficiency	152	7.01053	1.78653	15.9551
Low proficiency	153	7.015	1.78585	15.9909
Low proficiency	154	7.03021	1.78517	16.0267
Low proficiency	155	7.04284	1.7845	16.0626
Low proficiency	156	7.04802	1.78382	16.0986
Low proficiency	157	7.04835	1.78315	16.1347
Low proficiency	158	7.04043	1.78248	16.1709
Low proficiency	159	7.03351	1.7818	16.2071
Low proficiency	160	7.03381	1.78113	16.2434
Low proficiency	161	7.03912	1.78045	16.287
Low proficiency	162	7.0417	1.77978	16.3485
Low proficiency	163	7.05032	1.77911	16.4101
Low proficiency	164	7.06318	1.77804	16.4716
Low proficiency	165	7.06802	1.77588	16.533
Low proficiency	166	7.08024	1.77144	16.5946
Low proficiency	167	7.09003	1.76701	16.6565
Low proficiency	168	7.09509	1.76258	16.7186
Low proficiency	169	7.09511	1.75817	16.7809
Low proficiency	170	7.09094	1.75378	16.8211
Moderate proficiency	1	16.1524	8.94729	25.7933
Moderate proficiency	2	16.1783	8.95886	25.8225
Moderate proficiency	3	16.1741	8.97046	25.8398
Moderate proficiency	4	16.1831	8.9822	25.7915
Moderate proficiency	5	16.1856	8.98786	25.7823
Moderate proficiency	6	16.1983	8.98866	25.8177
Moderate proficiency	7	16.2023	8.98946	25.8118
Moderate proficiency	8	16.1951	8.99025	25.8059
Moderate proficiency	9	16.2037	8.99105	25.8
Moderate proficiency	10	16.2063	8.99203	25.8215
Moderate proficiency	11	16.2028	8.99304	25.9097
Moderate proficiency	12	16.2203	8.99406	25.998
Moderate proficiency	13	16.2386	8.99508	26.0865
Moderate proficiency	14	16.2256	8.98966	26.1485
Moderate proficiency	15	16.2171	8.97643	26.1699
Moderate proficiency	16	16.2113	8.96322	26.1559
Moderate proficiency	17	16.2159	8.96572	26.1345
Moderate proficiency	18	16.2221	8.97378	26.1285
Moderate proficiency	19	16.2204	8.98184	26.1269
Moderate proficiency	20	16.2523	8.98992	26.0921
Moderate proficiency	21	16.2636	8.99804	26.0552
Moderate proficiency	22	16.2626	9.00142	26.0233
Moderate proficiency	23	16.2558	9.00222	26.0018
Moderate proficiency	24	16.2787	9.00301	25.9819
Moderate proficiency	25	16.3038	9.00381	25.9621
Moderate proficiency	26	16.2982	9.00461	26.0337
Moderate proficiency	27	16.2969	9.00541	26.1272
Moderate proficiency	28	16.3002	9.00648	26.2205
Moderate proficiency	29	16.3072	9.00781	26.3133
Moderate proficiency	30	16.3321	9.00914	26.3366
Moderate proficiency	31	16.3456	9.01047	26.3478
Moderate proficiency	32	16.3485	9.01181	26.3578
Moderate proficiency	33	16.3552	9.01315	26.3904
Moderate proficiency	34	16.3619	9.03217	26.4783
Moderate proficiency	35	16.358	9.04819	26.5115
Moderate proficiency	36	16.36	9.02842	26.4686
Moderate proficiency	37	16.3659	9.01629	26.4249
Moderate proficiency	38	16.3461	9.01659	26.4103
Moderate proficiency	39	16.3413	9.01689	26.4185
Moderate proficiency	40	16.3667	9.0172	26.4268
Moderate proficiency	41	16.3698	9.0175	26.435
Moderate proficiency	42	16.3826	9.01781	26.4357
Moderate proficiency	43	16.3926	9.01819	26.4546
Moderate proficiency	44	16.3811	9.01899	26.4655
Moderate proficiency	45	16.3803	9.01979	26.4764
Moderate proficiency	46	16.3693	9.02059	26.4873
Moderate proficiency	47	16.3681	9.02139	26.5039
Moderate proficiency	48	16.3797	9.02219	26.5556
Moderate proficiency	49	16.3841	9.02299	26.6064
Moderate proficiency	50	16.3876	9.02379	26.6661
Moderate proficiency	51	16.3921	9.02284	26.7617
Moderate proficiency	52	16.4043	9.01573	26.8573
Moderate proficiency	53	16.4059	9.00862	26.9325
Moderate proficiency	54	16.4052	9.00152	27.0065
Moderate proficiency	55	16.4116	8.99514	27.0658
Moderate proficiency	56	16.4307	8.9888	27.1317
Moderate proficiency	57	16.4443	8.98246	27.2453
Moderate proficiency	58	16.4619	9.00531	27.3594
Moderate proficiency	59	16.4789	9.03301	27.4739
Moderate proficiency	60	16.4978	9.03364	27.589
Moderate proficiency	61	16.523	9.03426	27.6703
Moderate proficiency	62	16.5418	9.03489	27.7044
Moderate proficiency	63	16.5381	9.03552	27.7386
Moderate proficiency	64	16.5441	9.03614	27.7728
Moderate proficiency	65	16.5431	9.03677	27.807
Moderate proficiency	66	16.5469	9.0374	27.8413
Moderate proficiency	67	16.5433	9.03802	27.8751
Moderate proficiency	68	16.5531	9.03865	27.9076
Moderate proficiency	69	16.5524	9.03928	27.9402
Moderate proficiency	70	16.5612	9.04032	27.9727
Moderate proficiency	71	16.5671	9.0417	28.0053
Moderate proficiency	72	16.5813	9.04308	28.0423
Moderate proficiency	73	16.5699	9.04446	28.1313
Moderate proficiency	74	16.5555	9.04585	28.2206
Moderate proficiency	75	16.5459	9.04723	28.3153
Moderate proficiency	76	16.5429	9.04862	28.4108
Moderate proficiency	77	16.5399	9.06618	28.5066
Moderate proficiency	78	16.5537	9.05913	28.5818
Moderate proficiency	79	16.5749	9.05104	28.6743
Moderate proficiency	80	16.5673	9.05145	28.7671
Moderate proficiency	81	16.5682	9.05186	28.8602
Moderate proficiency	82	16.5872	9.03051	28.9536
Moderate proficiency	83	16.6117	9.00121	29.0473
Moderate proficiency	84	16.6016	8.97201	29.1414
Moderate proficiency	85	16.5866	8.94789	29.2357
Moderate proficiency	86	16.5879	8.93175	29.3303
Moderate proficiency	87	16.5955	8.91565	29.4253
Moderate proficiency	88	16.5912	8.90021	29.5205
Moderate proficiency	89	16.5817	8.88489	29.6146
Moderate proficiency	90	16.5805	8.87951	29.6768
Moderate proficiency	91	16.5983	8.87888	29.7082
Moderate proficiency	92	16.6291	8.87826	29.738
Moderate proficiency	93	16.6452	8.87763	29.8187
Moderate proficiency	94	16.6528	8.87701	29.8542
Moderate proficiency	95	16.6659	8.87644	29.8775
Moderate proficiency	96	16.679	8.8763	29.9008
Moderate proficiency	97	16.6877	8.87616	29.9329
Moderate proficiency	98	16.6738	8.87602	30.0389
Moderate proficiency	99	16.6722	8.87588	30.1428
Moderate proficiency	100	16.6687	8.85605	30.2461
Moderate proficiency	101	16.6798	8.83325	30.3497
Moderate proficiency	102	16.6698	8.81963	30.4538
Moderate proficiency	103	16.6576	8.82148	30.4643
Moderate proficiency	104	16.6385	8.80014	30.4551
Moderate proficiency	105	16.6247	8.77885	30.4459
Moderate proficiency	106	16.6177	8.75833	30.4368
Moderate proficiency	107	16.6236	8.75027	30.4276
Moderate proficiency	108	16.635	8.72823	30.4184
Moderate proficiency	109	16.6385	8.70624	30.4475
Moderate proficiency	110	16.6375	8.6843	30.5296
Moderate proficiency	111	16.6507	8.66242	30.612
Moderate proficiency	112	16.6649	8.6406	30.6945
Moderate proficiency	113	16.6776	8.61883	30.7773
Moderate proficiency	114	16.6832	8.59854	30.8596
Moderate proficiency	115	16.691	8.57561	30.9422
Moderate proficiency	116	16.6998	8.56427	31.025
Moderate proficiency	117	16.7061	8.55698	31.108
Moderate proficiency	118	16.7173	8.54971	31.1912
Moderate proficiency	119	16.7237	8.54244	31.2746
Moderate proficiency	120	16.7344	8.53518	31.2935
Moderate proficiency	121	16.7447	8.52793	31.2997
Moderate proficiency	122	16.7642	8.5207	31.3799
Moderate proficiency	123	16.7691	8.51349	31.4819
Moderate proficiency	124	16.7715	8.50713	31.5435
Moderate proficiency	125	16.762	8.49435	31.5644
Moderate proficiency	126	16.774	8.46583	31.5844
Moderate proficiency	127	16.785	8.47733	31.6045
Moderate proficiency	128	16.796	8.48035	31.6245
Moderate proficiency	129	16.7969	8.47392	31.6593
Moderate proficiency	130	16.8015	8.46749	31.7507
Moderate proficiency	131	16.8029	8.46107	31.8424
Moderate proficiency	132	16.8095	8.45897	31.9366
Moderate proficiency	133	16.8265	8.46842	31.9771
Moderate proficiency	134	16.8434	8.47788	31.9818
Moderate proficiency	135	16.8659	8.46819	31.9933
Moderate proficiency	136	16.8986	8.45628	32.0282
Moderate proficiency	137	16.9045	8.44439	32.0631
Moderate proficiency	138	16.9104	8.43252	32.0981
Moderate proficiency	139	16.9099	8.42067	32.1748
Moderate proficiency	140	16.9192	8.40883	32.2602
Moderate proficiency	141	16.932	8.397	32.3458
Moderate proficiency	142	16.9589	8.38648	32.4316
Moderate proficiency	143	16.9559	8.37546	32.5177
Moderate proficiency	144	16.9471	8.36134	32.604
Moderate proficiency	145	16.9537	8.34939	32.6905
Moderate proficiency	146	16.9739	8.33747	32.7773
Moderate proficiency	147	16.9855	8.32555	32.8643
Moderate proficiency	148	16.9852	8.31366	32.9497
Moderate proficiency	149	16.9903	8.30178	33.0352
Moderate proficiency	150	16.9821	8.28992	33.121
Moderate proficiency	151	16.9896	8.2761	33.207
Moderate proficiency	152	17.0148	8.25402	33.303
Moderate proficiency	153	17.032	8.23265	33.456
Moderate proficiency	154	17.0386	8.2183	33.5264
Moderate proficiency	155	17.0337	8.20398	33.6525
Moderate proficiency	156	17.0372	8.18968	33.7805
Moderate proficiency	157	17.0404	8.17553	33.909
Moderate proficiency	158	17.0459	8.16174	34.038
Moderate proficiency	159	17.0366	8.14798	34.1675
Moderate proficiency	160	17.0381	8.13836	34.2975
Moderate proficiency	161	17.0436	8.13464	34.4279
Moderate proficiency	162	17.0668	8.13101	34.5583
Moderate proficiency	163	17.09	8.1276	34.6882
Moderate proficiency	164	17.0794	8.12419	34.8186
Moderate proficiency	165	17.0842	8.11502	34.9496
Moderate proficiency	166	17.0944	8.10373	35.081
Moderate proficiency	167	17.0948	8.10036	35.2129
Moderate proficiency	168	17.1108	8.08081	35.3452
Moderate proficiency	169	17.1182	8.0692	35.4781
Moderate proficiency	170	17.1387	8.06502	35.6115

## Sheet: S6Fig
Nationality	Frequency	Count
Spanish	Never	31
Spanish	Rarely	29
Spanish	Sometimes	25
Spanish	About half the time	1
Spanish	Often	14
Spanish	Always	7
Ukrainian	Never	9
Ukrainian	Rarely	11
Ukrainian	Sometimes	14
Ukrainian	Often	16
Ukrainian	Always	12
Bolivian	Never	21
Bolivian	Rarely	29
Bolivian	Sometimes	17
Bolivian	Often	24
Bolivian	Always	7
Japanese	Never	56
Japanese	Rarely	64
Japanese	Sometimes	72
Japanese	Often	58
Japanese	Most of the time	1
Japanese	Always	38
Nepali	Never	19
Nepali	Rarely	1
Nepali	Sometimes	39
Nepali	About half the time	4
Nepali	Most of the time	7
Nepali	Always	3
Bangladeshi	Never	7
Bangladeshi	Sometimes	43
Bangladeshi	About half the time	33
Bangladeshi	Most of the time	12
Bangladeshi	Always	3

## Sheet: S7Fig
Language	count	x	xmin	xmax
English native	1	0	-2.5	2.5
English native	0	5	2.5	7.5
English native	1	10	7.5	12.5
English native	0	15	12.5	17.5
English native	1	20	17.5	22.5
English native	1	25	22.5	27.5
English native	1	30	27.5	32.5
English native	0	35	32.5	37.5
English native	0	40	37.5	42.5
English native	1	45	42.5	47.5
English native	2	50	47.5	52.5
English native	2	55	52.5	57.5
English native	2	60	57.5	62.5
English native	3	65	62.5	67.5
English native	2	70	67.5	72.5
English native	2	75	72.5	77.5
English native	10	80	77.5	82.5
English native	2	85	82.5	87.5
English native	13	90	87.5	92.5
English native	21	95	92.5	97.5
English native	88	100	97.5	102.5
Low proficiency	194	0	-2.5	2.5
Low proficiency	118	5	2.5	7.5
Low proficiency	48	10	7.5	12.5
Low proficiency	16	15	12.5	17.5
Low proficiency	20	20	17.5	22.5
Low proficiency	7	25	22.5	27.5
Low proficiency	17	30	27.5	32.5
Low proficiency	4	35	32.5	37.5
Low proficiency	7	40	37.5	42.5
Low proficiency	2	45	42.5	47.5
Low proficiency	17	50	47.5	52.5
Low proficiency	0	55	52.5	57.5
Low proficiency	1	60	57.5	62.5
Low proficiency	4	65	62.5	67.5
Low proficiency	6	70	67.5	72.5
Low proficiency	2	75	72.5	77.5
Low proficiency	5	80	77.5	82.5
Low proficiency	1	85	82.5	87.5
Low proficiency	2	90	87.5	92.5
Low proficiency	4	95	92.5	97.5
Low proficiency	1	100	97.5	102.5
Moderate proficiency	89	0	-2.5	2.5
Moderate proficiency	73	5	2.5	7.5
Moderate proficiency	26	10	7.5	12.5
Moderate proficiency	10	15	12.5	17.5
Moderate proficiency	13	20	17.5	22.5
Moderate proficiency	11	25	22.5	27.5
Moderate proficiency	6	30	27.5	32.5
Moderate proficiency	3	35	32.5	37.5
Moderate proficiency	6	40	37.5	42.5
Moderate proficiency	1	45	42.5	47.5
Moderate proficiency	8	50	47.5	52.5
Moderate proficiency	0	55	52.5	57.5
Moderate proficiency	5	60	57.5	62.5
Moderate proficiency	1	65	62.5	67.5
Moderate proficiency	3	70	67.5	72.5
Moderate proficiency	3	75	72.5	77.5
Moderate proficiency	4	80	77.5	82.5
Moderate proficiency	1	85	82.5	87.5
Moderate proficiency	5	90	87.5	92.5
Moderate proficiency	5	95	92.5	97.5
Moderate proficiency	1	100	97.5	102.5

[truncated: 2 more sheets: S8Fig, S9Fig]
